# Supplementary material for: Cases of human brucellosis in Sweden linked to Middle East and Africa
Source: BMC Res Notes. 2016 May 17;9:277. doi: 10.1186/s13104-016-2074-7 (PMC4869368; doi:10.1186/s13104-016-2074-7)
Supplement: Supplementary file 1 — 10.1186/s13104-016-2074-7 MLVA profiles for the B. melitensis analyzed in this study. [file 13104_2016_2074_MOESM1_ESM.xlsx]

## Sheet: Foglio1
id	Year of Isolation	patient nationality	BRUCE_06	BRUCE_08	BRUCE_11	BRUCE_12	BRUCE_42	BRUCE_43	BRUCE_45	BRUCE_55	BRUCE_18	BRUCE_19	BRUCE_21	BRUCE_04	BRUCE_07	BRUCE_09	BRUCE_16	BRUCE_30	Species and biovar (PCR RFLP)	lineage	Genotype_MLVA8	Genotype_MLVA11	Genotypes_MLVA16	comments
R12_209	2012	Iraq	1	5	3	13	3	2	3	2	4	40	8	6	4	3	6	4	B. melitensis biovar 3	East Mediterranean	43	125	A	(exact match with strain BfR 19 human isolate from germany Al dahouk2007, and with strain BRU-S123 from Turkey Kiliç2011)
R12_65	2012	Iraq	1	5	3	13	3	2	3	2	4	44	8	4	4	3	8	4	B. melitensis biovar 3	East Mediterranean	43	n.a	B
R12_87	2012	Iraq	1	5	3	13	3	2	3	2	4	40	8	5	4	3	6	5	B. melitensis biovar 3	East Mediterranean	43	125	C	exact match with strain 19513 human isolate from Italy Garofolo 2013
R12_95	2012	Iraq	1	5	3	14	2	4	3	2	4	40	8	5	4	3	5	5	B. melitensis biovar 2	East Mediterranean	n.a.	n.a	D
R13_15	2013	Sweden	1	5	3	13	3	2	3	2	4	40	8	6	4	3	6	4	B. melitensis biovar 3	East Mediterranean	43	125	A	(exact match with strain BfR 19 human isolate from germany Al dahouk2007, and with strain BRU-S123 from Turkey Kiliç2011)
R13_6	2013	Probably Somalia	2	5	3	13	3	2	3	5	4	36	8	8	7	3	4	5	B. melitensis biovar 3	Africa	94	178	E
R14_08	2008	Iraq	1	5	3	13	3	2	3	2	5	40	8	6	4	3	6	4	B. melitensis biovar3	East Mediterranean	43	106	F
R15_08	2008	Syria	1	5	3	13	3	2	3	2	4	40	8	4	5	3	6	4	B. melitensis biovar 3	East Mediterranean	43	125	G
R26_10	2010	Iraq	1	5	3	13	3	2	3	2	4	40	8	6	4	3	9	4	B. melitensis biovar 3	East Mediterranean	43	125	H
R4_10	2010	Probably Afghanistan	1	5	3	13	2	3	3	2	4	40	8	4	4	3	6	4	B. melitensis biovar 2	East Mediterranean	63	111	I
R47_08	2008	Iraq	1	5	3	13	3	2	3	2	4	40	8	6	4	3	4	4	B. melitensis biovar 3	East Mediterranean	43	125	J	exact match with strins from Turkey Kiliç2011
R60_09	2009	Kurdistan, Iraq	1	5	3	13	3	2	3	2	4	40	8	4	4	3	5	4	B. melitensis biovar 3	East Mediterranean	43	125	K	(exact match with human from Lebanon Kattar 2008)
R67_08	2008	Kurdistan, Iraq	1	5	3	13	3	2	3	2	4	40	8	8	4	3	3	5	B. melitensis biovar 3	East Mediterranean	43	125	L
R68_11	2011	Kurdistan, Iraq	1	5	3	13	3	2	3	2	4	40	8	4	4	3	5	4	B. melitensis biovar 3	East Mediterranean	43	125	K	(exact match with human from Lebanon Kattar 2008)
R82_11	2011	Iraq	1	5	3	13	2	2	3	2	4	40	8	4	4	3	8	4	B. melitensis biovar 2	East Mediterranean	42	116	M	(distance 1 from human Turkey kylic 2011)
R95_11	2011	Kurdistan, Iraq	1	5	3	13	3	2	3	2	4	40	8	5	4	3	4	4	B. melitensis biovar 3	East Mediterranean	43	125	N	(exact match with Human strain from Turkey Aldahouk2007)
